# Supplementary material for: Integrated multi-omics highlights alterations of gut microbiome functions in prodromal and idiopathic Parkinson’s disease
Source: Microbiome. 2025 Oct 7;13:200. doi: 10.1186/s40168-025-02227-2 (PMC12502400; doi:10.1186/s40168-025-02227-2)
Supplement: Supplementary file 7 — Supplementary Material 7. [file 40168_2025_2227_MOESM7_ESM.xlsx]

## Sheet: Sheet1
Variable1	Ctrl	iRBD	PD	p-value2
n	49	27	46				1 For categorical variables other than sex, values given as “no / yes / not available”; for continuous variables, values given as mean ± standard deviation.
Sex (f / m)	26 / 23	4 / 23	19 / 27	0.004			2 Categorical variables: Fisher’s exact test (missing data excluded); continuous variables: one-way ANOVA.
Constipation	26 / 3 / 20	13 / 14 / 0	21 / 22 / 3	<0.001			Ctrl = control subject, PD = Parkinson's disease patient, iRBD = patient with idiopathic REM sleep behaviour disorder, PPI = proton pump inhibitor, PD-NMS = Non-Motor Symptoms questionnaire, UPDRS = Unified Parkinson’s Disease Rating Scale, Scopa-AUT = Scales for Outcomes in Parkinson’s Disease - Autonomic Dysfunction.
Smoking	28 / 1 / 20	12 / 1 / 14	34 / 2 / 10	0.821
Diabetes	24 / 5 / 20	25 / 2 / 0	43 / 3 / 0	0.328
Metformin medication	27 / 2 / 20	25 / 2 / 0	42 / 2 / 2	0.878
Antidepressant medication	26 / 3 / 20	23 / 4 / 0	43 / 1 / 2	0.115
Statin medication	27 / 2 / 20	22 / 5 / 0	39 / 5 / 2	0.416
PPI medication	27 / 2 / 20	13 / 1 / 13	37 / 7 / 2	0.534
Levodopa medication		13 / 1 / 13	12 / 32 / 2	<0.001
Agonist medication		13 / 1 / 13	18 / 26 / 2	<0.001
Entacapone medication		27 / 0 / 0	39 / 5 / 2	0.056
Age at sampling (years)	68.1 ± 6.15	65.96 ± 7.83	65.8 ± 9.85	0.327
Disease duration (months)		76.37 ± 56.3	63.46 ± 42.52	0.271
PD-NMS sum	4.52 ± 3.05	8.31 ± 3.53	7.83 ± 3.65	<0.001
UPDRS I-III sum	3.31 ± 4.26	6.08 ± 4.94	31.47 ± 17	<0.001
Scopa-AUT sum	8.76 ± 6.35	10.17 ± 4.91	13.09 ± 6.21	0.018
Sniffin Sticks Identification	12.03 ± 2.03	7.19 ± 3.88	6.67 ± 3.88	<0.001
Hoehn and Yahr stage	0 ± 0	0 ± 0	2.01 ± 0.77	<0.001
